# Supplementary material for: Predominant gut Lactobacillus murinus strain mediates anti-inflammaging effects in calorie-restricted mice
Source: Microbiome. 2018 Mar 21;6:54. doi: 10.1186/s40168-018-0440-5 (PMC5863386; doi:10.1186/s40168-018-0440-5)
Supplement: Supplementary file 3 — The taxonomy, co-abundance group and dynamics of the 50 key OTUs. (XLSX 13 kb) [file 40168_2018_440_MOESM3_ESM.xlsx]

## Sheet: Sheet1
OTU ID	CAG group	Taxonomical classification (RDP Classifier)						CR_84d vs NC_84d
		Domain	Phylum	Class	Order	Family	Genus	P-value calculated by Mann Whitney U test	Significant	Increase (↑) or decrease (↓)
OTU52	1	Bacteria	Firmicutes	Bacilli	Lactobacillales	Lactobacillaceae	Lactobacillus	0.000379666	***	↑
OTU85	1	Bacteria	Firmicutes	Bacilli	Lactobacillales	Lactobacillaceae	Lactobacillus	0.000751179	***	↑
OTU409	1	Bacteria	Bacteroidetes	Bacteroidia	Bacteroidales	Porphyromonadaceae	Butyricimonas	0.00361051	**	↑
OTU1	1	Bacteria	Firmicutes	Bacilli	Lactobacillales	Lactobacillaceae	Lactobacillus	0.000246128	***	↑
OTU217	1	Bacteria	Bacteroidetes	Bacteroidia	Bacteroidales	Porphyromonadaceae		0.000328789	***	↑
OTU195	1	Bacteria	Firmicutes	Clostridia	Clostridiales	Lachnospiraceae		0.000768539	***	↓
OTU253	2	Bacteria	Bacteroidetes	Bacteroidia	Bacteroidales	Porphyromonadaceae		0.000182672	***	↑
OTU230	2	Bacteria	Bacteroidetes	Bacteroidia	Bacteroidales	Rikenellaceae	Alistipes	0.00131494	**	↑
OTU198	2	Bacteria						0.000246128	***	↑
OTU185	2	Bacteria						0.000240866	***	↑
OTU133	2	Bacteria	Firmicutes	Clostridia	Clostridiales	Ruminococcaceae		0.00282727	**	↑
OTU156	3	Bacteria						0.000328133	***	↑
OTU99	3	Bacteria	Firmicutes	Clostridia	Clostridiales	Lachnospiraceae		0.00348541	**	↑
OTU25	3	Bacteria	Firmicutes	Clostridia	Clostridiales	Lachnospiraceae		0.00170625	**	↑
OTU17	3	Bacteria	Bacteroidetes	Bacteroidia	Bacteroidales	Porphyromonadaceae		0.000163049	***	↓
OTU163	3	Bacteria	Firmicutes	Clostridia	Clostridiales	Ruminococcaceae		0.00131494	**	↓
OTU154	4	Bacteria	Firmicutes	Clostridia	Clostridiales	Lachnospiraceae	Clostridium XlVb	0.000246128	***	↑
OTU38	4	Bacteria	Proteobacteria	Deltaproteobacteria	Desulfovibrionales	Desulfovibrionaceae		0.00058284	***	↑
OTU183	4	Bacteria	Firmicutes	Clostridia	Clostridiales	Lachnospiraceae		0.00364123	**	↑
OTU309	4	Bacteria						0.00218177	**	↑
OTU106	4	Bacteria	Firmicutes	Clostridia	Clostridiales			0.00791313	**	↓
OTU383	4	Bacteria	Firmicutes					0.000693107	***	↓
OTU51	4	Bacteria	Firmicutes	Clostridia	Clostridiales	Lachnospiraceae		0.00359789	**	↓
OTU110	5	Bacteria	Firmicutes	Clostridia	Clostridiales	Lachnospiraceae		0.000768539	***	↑
OTU282	5	Bacteria	Firmicutes	Clostridia	Clostridiales	Lachnospiraceae		0.00203693	**	↑
OTU701	5	Bacteria	Firmicutes	Clostridia	Clostridiales	Ruminococcaceae		0.00381917	**	↑
OTU115	5	Bacteria	Firmicutes	Clostridia	Clostridiales	Lachnospiraceae		6.38644e-05	***	↓
OTU82	5	Bacteria	Firmicutes	Clostridia	Clostridiales	Ruminococcaceae	Anaerotruncus	0.00131494	**	↓
OTU371	5	Bacteria	Firmicutes	Clostridia	Clostridiales	Lachnospiraceae		0.00131494	**	↓
OTU148	5	Bacteria	Firmicutes	Clostridia	Clostridiales	Ruminococcaceae	Butyricicoccus	0.00579536	**	↓
OTU513	5	Bacteria	Firmicutes	Clostridia	Clostridiales	Ruminococcaceae	Clostridium IV	0.00443486	**	↓
OTU391	6	Bacteria	Firmicutes	Clostridia	Clostridiales			0.00380465	**	↑
OTU11	6	Bacteria	Bacteroidetes	Bacteroidia	Bacteroidales	Porphyromonadaceae	Barnesiella	0.000182672	***	↓
OTU59	6	Bacteria	Bacteroidetes	Bacteroidia	Bacteroidales	Porphyromonadaceae		0.00058284	***	↓
OTU239	6	Bacteria	Firmicutes	Erysipelotrichia	Erysipelotrichales	Erysipelotrichaceae		0.00136441	**	↓
OTU36	7	Bacteria	Bacteroidetes	Bacteroidia	Bacteroidales			0.00170625	**	↓
OTU124	7	Bacteria	Bacteroidetes	Bacteroidia	Bacteroidales	Porphyromonadaceae	Barnesiella	0.000323056	***	↓
OTU15	7	Bacteria	Bacteroidetes	Bacteroidia	Bacteroidales	Bacteroidaceae	Bacteroides	0.0211339	*	↓
OTU44	7	Bacteria	Bacteroidetes	Bacteroidia	Bacteroidales	Porphyromonadaceae	Parabacteroides	0.00220222	**	↓
OTU14	7	Bacteria	Bacteroidetes	Bacteroidia	Bacteroidales	Porphyromonadaceae		0.00170625	**	↓
OTU168	7	Bacteria	Firmicutes	Clostridia	Clostridiales	Ruminococcaceae	Anaerotruncus	8.74499e-05	***	↓
OTU96	8	Bacteria	Bacteroidetes	Bacteroidia	Bacteroidales	Porphyromonadaceae		0.00728456	**	↑
OTU305	8	Bacteria	Bacteroidetes	Bacteroidia	Bacteroidales	Porphyromonadaceae	Barnesiella	0.00392057	**	↓
OTU113	8	Bacteria	Bacteroidetes	Bacteroidia	Bacteroidales	Porphyromonadaceae		6.38644e-05	***	↓
OTU34	8	Bacteria	Bacteroidetes	Bacteroidia	Bacteroidales	Prevotellaceae	Prevotella	8.74499e-05	***	↓
OTU57	8	Bacteria	Bacteroidetes	Bacteroidia	Bacteroidales	Porphyromonadaceae	Barnesiella	0.00245502	**	↓
OTU250	8	Bacteria	Actinobacteria	Actinobacteria	Coriobacteriales	Coriobacteriaceae		0.0017452	**	↓
OTU54	8	Bacteria	Bacteroidetes	Bacteroidia	Bacteroidales	Porphyromonadaceae		0.00131494	**	↓
OTU37	8	Bacteria	Bacteroidetes	Bacteroidia	Bacteroidales	Porphyromonadaceae	Barnesiella	0.0040687	**	↓
OTU114	8	Bacteria	Proteobacteria	Deltaproteobacteria	Bdellovibrionales	Bdellovibrionaceae	Vampirovibrio	0.000768539	***	↓
