# Supplementary material for: Predominant gut Lactobacillus murinus strain mediates anti-inflammaging effects in calorie-restricted mice
Source: Microbiome. 2018 Mar 21;6:54. doi: 10.1186/s40168-018-0440-5 (PMC5863386; doi:10.1186/s40168-018-0440-5)
Supplement: Supplementary file 5 — Impact of calorie restriction on gut microbiota in the first 14 days. a PerMANOVA test (9999 permutations) based on Bray-Curtis distances of samples. (XLSX 8 kb) [file 40168_2018_440_MOESM5_ESM.xlsx]

## Sheet: Sheet1
Group pair	P-valuea
CR_0d vs. NC_0d	0.6329
CR_1d vs. NC_1d	0.3871
CR_2d vs. NC_2d	0.0155
CR_3d vs. NC_3d	0.0013
CR_4d vs. NC_4d	0.0002
CR_5d vs. NC_5d	0.0001
CR_6d vs. NC_6d	0.0001
CR_7d vs. NC_7d	0.0001
CR_8d vs. NC_8d	0.0002
CR_9d vs. NC_9d	0.0001
CR_10d vs. NC_10d	0.0003
CR_11d vs. NC_11d	0.0001
CR_12d vs. NC_12d	0.0001
CR_13d vs. NC_13d	0.0001
CR_14d vs. NC_14d	0.0001
