# Supplementary material for: Predominant gut Lactobacillus murinus strain mediates anti-inflammaging effects in calorie-restricted mice
Source: Microbiome. 2018 Mar 21;6:54. doi: 10.1186/s40168-018-0440-5 (PMC5863386; doi:10.1186/s40168-018-0440-5)
Supplement: Supplementary file 8 — The 16S rRNA gene sequence similarity between the two strains of Lactobacillus spp. and their close relatives. (XLSX 9 kb) [file 40168_2018_440_MOESM8_ESM.xlsx]

## Sheet: Sheet1
	L. murinus CR141		L. murinus CR147
Type Strain (Accession)	Query coverage	Identities	Query coverage	Identities
L. murinus strain NBRC_14221 (NR_112689)	1	0.9966	1	0.9987
L. animalis strain KCTC 3501 (NR_041610)	1	0.9939	1	0.996
L. apodemi strain ASB1 (NR_042367)	1	0.9865	1	0.9886
L. apodemi strain DSM 16634 (NR_112752)	1	0.9858	1	0.9879
L. faecis strain AFL13-2 (NR_114391)	1	0.9771	1	0.9792
