# Supplementary material for: Predominant gut Lactobacillus murinus strain mediates anti-inflammaging effects in calorie-restricted mice
Source: Microbiome. 2018 Mar 21;6:54. doi: 10.1186/s40168-018-0440-5 (PMC5863386; doi:10.1186/s40168-018-0440-5)
Supplement: Supplementary file 9 — ANI values between the two strains of Lactobacillus spp. and their phylogenetic relatives. (XLSX 9 kb) [file 40168_2018_440_MOESM9_ESM.xlsx]

## Sheet: Sheet1
Genomes			ANI values (% identity)
Species	Strain	Accession number	CR141	CR147
--	CR141	--	---	99.7
	CR147	--	99.69	---
Lactobacillus murinus	ASF361	AQFS01	97.99	98.06
	EF-1	MPSN01	96.53	96.53
	NBRC 14221	BCVJ01	96.53	96.43
	DSM 20452	AYYN01	96.18	96.14
Lactobacillus animalis	381-IL-28	JMHU01	90.93	90.92
	P38	MCNR01	90.92	90.88
	KCTC 3501	AEOF01	90.86	90.82
	DSM 20602	AYYW01	90.86	90.82
Lactobacillus apodemi	JCM 16172	BAMM01	76.29	76.32
	DSM 16634	AZFT01	76.19	76.16
