# Supplementary material for: Predominant gut Lactobacillus murinus strain mediates anti-inflammaging effects in calorie-restricted mice
Source: Microbiome. 2018 Mar 21;6:54. doi: 10.1186/s40168-018-0440-5 (PMC5863386; doi:10.1186/s40168-018-0440-5)
Supplement: Supplementary file 11 — Major genomic features of strains CR141 and CR147. (XLSX 9 kb) [file 40168_2018_440_MOESM11_ESM.xlsx]

## Sheet: Sheet1
Feature	L. murinus CR141	L. murinus CR147
Genome size (bp)	2288482	2290452
Average coverage	309	245
G+C content (%)	0.3986	0.3986
Number of tRNA genes	65	65
Number of 5S rRNA genes	7	7
Number of 16S rRNA genes	6	6
Number of 23S rRNA genes	6	6
Number of Coding Sequences	2185	2211
Protein-coding genes with assigned COG	1902 (87.05%)	1924 (87.02%)
