# Supplementary material for: Predominant gut Lactobacillus murinus strain mediates anti-inflammaging effects in calorie-restricted mice
Source: Microbiome. 2018 Mar 21;6:54. doi: 10.1186/s40168-018-0440-5 (PMC5863386; doi:10.1186/s40168-018-0440-5)
Supplement: Supplementary file 12 — Strain-specific CDSs determined by pairwise comparison. a The 40 CR141-specific CDSs as determined by comparison with CR147. b The 46 CR147-specific CDSs as determined by comparison with CR141. (XLSX 12 kb) [file 40168_2018_440_MOESM12_ESM.xlsx]

## Sheet: a
Locus tag	Location	Function
CR141_541	617093-617911	Predicted ORF
CR141_542	617931-618113	Predicted ORF
CR141_543	618133-618987	Predicted ORF
CR141_544	619000-619182	Predicted ORF
CR141_545	619198-622515	Predicted ORF
CR141_548	624222-633419	Predicted ORF
CR141_549	633507-640244	Predicted ORF
CR141_621	725166-726149	3-oxoacyl-[acyl-carrier-protein] synthase
CR141_627	730049-730207	enoyl-[acyl-carrier-protein] reductase
CR141_633	735783-736958	Transposase IS204/IS1001/IS1096/IS1165 family protein
CR141_634	737366-737779	Predicted ORF
CR141_635	737801-739618	Na+-driven multidrug efflux pump
CR141_636	739773-740009	Predicted ORF
CR141_637	740006-740920	WYL domain protein
CR141_638	740991-741605	ThiJ/PfpI domain-containing protein
CR141_639	742358-742696	RNA polymerase sigma factor, sigma-70 family
CR141_640	742781-743029	Conjugative transposon protein
CR141_641	743407-743613	Excisionase from transposon Tn916
CR141_642	743692-744882	Integrase family protein
CR141_643	745411-745755	Predicted ORF
CR141_644	745857-746168	Predicted ORF
CR141_669	768249-769508	Predicted ORF
CR141_1403	1496229-1497764	Predicted ORF
CR141_1405	1499428-1499655	Predicted ORF
CR141_1406	1499696-1500331	Anti-repressor protein
CR141_1858	1948819-1949610	Predicted ORF
CR141_1859	1949612-1950178	Predicted ORF
CR141_1860	1950175-1951278	Predicted ORF
CR141_1861	1951322-1952134	Predicted ORF
CR141_1862	1952131-1952667	Predicted ORF
CR141_1863	1952664-1953857	Predicted ORF
CR141_1864	1953857-1954987	Toxic anion resistance protein (TelA)
CR141_1865	1955143-1955943	Predicted ORF
CR141_1866	1955961-1956137	Predicted ORF
CR141_1867	1956552-1957424	Esterase
CR141_1868	1957424-1958764	Phosphoglycerate transporter family protein
CR141_1869	1959089-1959616	Transcriptional regulator TetR family
CR141_1870	1959610-1960596	Dihydroxyacetone kinase family protein
CR141_1937	2025404-2025718	Predicted ORF
CR141_1938	2026301-2027563	Restriction endonuclease S subunit

## Sheet: b
Locus_Tag	Location	Function
CR147_350	385244-385663	Site-specific DNA-methyltransferase (Adenine-specific)
CR147_351	386297-386632	Predicted ORF
CR147_352	386622-386747	Predicted ORF
CR147_353	387250-387792	Site-specific recombinase, DNA invertase Pin
CR147_354	387829-388017	Predicted ORF
CR147_355	388138-388704	Predicted ORF
CR147_356	388705-390009	Predicted ORF
CR147_357	390125-390352	XRE family transcriptional regulator
CR147_358	390389-391477	Cytosine-specific methyltransferase
CR147_359	391798-392001	Predicted ORF
CR147_360	391976-392779	Predicted ORF
CR147_483	501282-501455	Type I restriction-modification enzyme s subunit
CR147_818	848960-849367	Methyltransferase
CR147_819	849399-849728	Predicted ORF
CR147_820	849725-849826	Predicted ORF
CR147_821	849810-850184	Helix-turn-helix domain protein
CR147_822	850349-850903	Predicted ORF
CR147_823	850907-851167	Predicted ORF
CR147_824	851211-851438	Predicted ORF
CR147_1252	1276715-1277041	Predicted ORF
CR147_1253	1277145-1278788	DNA recombination protein RmuC
CR147_1558	1577775-1578380	Predicted ORF
CR147_1587	1600147-1600287	Transcriptional regulator, MerR family
CR147_1630	1650188-1650604	Predicted ORF
CR147_1781	1829184-1830320	Site-specific recombinase, phage integrase family
CR147_1783	1830662-1831243	DNA-binding helix-turn-helix protein
CR147_1784	1831404-1831589	Predicted ORF
CR147_1785	1831605-1832261	Predicted ORF
CR147_1786	1832364-1832594	Predicted ORF
CR147_1787	1832609-1832845	Predicted ORF
CR147_1788	1832845-1833201	Predicted ORF
CR147_1789	1833194-1833478	Predicted ORF
CR147_1790	1833572-1833955	Predicted ORF
CR147_1791	1833955-1834209	Predicted ORF
CR147_1792	1834230-1834592	Predicted ORF
CR147_1793	1834589-1835224	Replication family protein
CR147_1794	1835238-1836155	Replication family protein
CR147_1795	1836189-1836698	Predicted ORF
CR147_1796	1836723-1837268	Predicted ORF
CR147_1797	1838747-1838872	Predicted ORF
CR147_1798	1838885-1839073	Predicted ORF
CR147_1800	1840270-1840404	Predicted ORF
CR147_1801	1840905-1841012	Predicted ORF
CR147_1802	1841025-1841219	Predicted ORF
CR147_1813	1852627-1857339	Putative helicase
CR147_1884	1940833-1945428	Thermostable serine protease
